# Supplementary material for: RNA-protein correlation of liver toxicity markers in HepaRG cells
Source: EXCLI J. 2020 Jan 17;19:135–53. doi: 10.17179/excli2019-2005 (PMC7068204; doi:10.17179/excli2019-2005)
Supplement: Supplementary material [file EXCLI-19-135-s-001.xlsx]

## Sheet: Title and Authors
RNA-protein correlation of liver toxicity markers in HepaRG cells
Albert Braeuning1, Almut Mentz2, Felix F. Schmidt4, Stefan P. Albaum2, Hannes Planatscher4, Jörn Kalinowski2, Thomas O. Joos3,4, Oliver Poetz3,4, Dajana Lichtenstein1*
1German Federal Institute for Risk Assessment, Dept. Food Safety, Berlin, Germany
2Center for Biotechnology (CeBiTec), Universität Bielefeld, Bielefeld, Germany
3NMI Natural and Medical Sciences Institute at the University of Tübingen, Tübingen, Germany
4Signatope GmbH, Reutlingen, Germany
*Corresponding author:
Dajana Lichtenstein
German Federal Institute for Risk Assessment
Dept. Food Safety
Max-Dohrn-Str. 8-10, 10589 Berlin, Germany
Phone +49-(0)30-18412-25126
Fax +49-(0)30-18412-63758
e-mail: Dajana.Lichtenstein@bfr.bund.de
EXCLI Journal

## Sheet: SI Table 1_qPCR primer
Gene symbol	Transcript ID and Location	Sequence	5´- 3´
ABCC2	RefSeq ID: NM_000392 Chromosome: chr10 Strand: +	forward	CAGCCCATAGTCATCGTCTTC
	Transcription: 101532562-101601571	reverse	TCCTACAGTGCTCTCCTGGC
ABCC3	RefSeq ID: NM_003786 Chromosome: chr17 Strand: +	forward	GCCGCAGGTAGAGCAAGTAG
	Transcription: 46067226-46124061	reverse	AGCTCGGCTCCAAGTTCTG
ACOX2	RefSeq ID: NM_003500 Chromosome: chr3 Strand: -	forward	GCGTTCGTAGACGTTTCCAT
	Transcription: 58497956-58465903	reverse	GCAAGAACAGCCTACCTGGA
ADH1B	RefSeq ID: NM_000668 Chromosome: chr4 Strand: -	forward	ATTGCCTCAAAACGTCAGGA
	Transcription: 100599736-100584706	reverse	TCCCAAAACTTGTGGCTGAT
ALDH3A1	RefSeq ID: NM_000691 Chromosome: chr17 Strand: -	forward	AGCTGAGTGAGAACATGGCGA
	Transcription: 19592200-19581891	reverse	ATGGTCGAACCTCTCCTTGAGC
ANXA10	RefSeq ID: NM_007193 Chromosome: chr4 Strand: +	forward	TGGAGTGCTCCTCCTAGCAT
	Transcription: 169388436-169483623	reverse	CGATCAAATATTTTCATCCCTGA
ARG1	RefSeq ID: NM_000045 Chromosome: chr6 Strand: +	forward	GTTTCTCAAGCAGACCAGCC
	Transcription: 131936057-131947161	reverse	GCTCAAGTGCAGCAAAGAGA
CCL20	RefSeq ID: NM_004591 Chromosome: chr2 Strand: +	forward	CGTGTGAAGCCCACAATAAA
	Transcription: 228504074-228507755	reverse	CAAGAGTTTGCTCCTGGCTG
CD36	RefSeq ID: NM_001001547 Chromosome: chr7 Strand: +	forward	CAAATCAACAGCAAGACATGAA
	Transcription: 79876173-79948383	reverse	GCAAGACTCTGGAGCCAGTC
CES2	RefSeq ID: NM_003869 Chromosome: chr16 Strand: +	forward	AAATGGAATTCCCAGGAAGG
	Transcription: 65525847-65536500	reverse	GGCTTCTGCTGCTTCTTGTC
CGA	RefSeq ID: NM_000735 Chromosome: chr6 Strand: -	forward	ACATGCAGAAACACCGACAA
	Transcription: 87861543-87851940	reverse	AAATCCCTCTTCGGATCCAC
COX1 (MT-DNA)	ENSG00000235463 Chromosome: chr2 Strand: -	forward	GAGCTGCTGTTCGGTGTCC
	Mitochondrially Encoded Cytochrome C Oxidase I	reverse	TGCCAGTGGTAGAGATGGTTG
CYP1A1	RefSeq ID: NM_000499 Chromosome: chr15 Strand: -	forward	AGGCCCTGATTACCCAGAAT
	Transcription: 72804930-72798942	reverse	TCCCAGCTCAGCTCAGTACC
CYP2A13	RefSeq ID: NM_000766 Chromosome: chr19 Strand: +	forward	GCCCACAGGGTCAACAAGG
	Transcription: 46286207-46293939	reverse	TCTCCAAAACAGTACCGCTTTC
CYP2C9	RefSeq ID: NM_000771 Chromosome: chr10 Strand: +	forward	ATTGCCTCAAAACGTCAGGA
	Transcription: 96688429-96739137	reverse	TCCCAAAACTTGTGGCTGAT
CYP2D6	RefSeq ID: NM_000106 Chromosome: chr22 Strand: -	forward	GCCTTCCTGCCTTTCTCAGCAG
	Transcription: 40851379-40847000	reverse	ATGGGCTCACCAGGAAAGCAAA
CYP2E1	RefSeq ID: NM_000773 Chromosome: chr10 Strand: +	forward	AGGGCATCTCTTGCCTATCC
	Transcription: 135229747-135241501	reverse	GACAGAGACCACCAGCACAA
CYP3A5	RefSeq ID: NM_000777 Chromosome: chr7 Strand: -	forward	ACCACGGCATCATAGGTAGG
	Transcription: 98922257-98890467	reverse	TGAAACCACCAGCAGTGTTC
CYP7A1	RefSeq ID: NM_000780 Chromosome: chr8 Strand: -	forward	TCCTTAGCTGTCCGGATGTT
	Transcription: 59575275-59565291	reverse	AAAGTCAGCTTGGAAGGCAA
FASN	RefSeq ID: NM_004104 Chromosome: chr17 Strand: -	forward	ACAGCGGGGAATGGGTACT
	Transcription: 77649395-77629503	reverse	GACTGGTACAACGAGCGGAT
G6PC	RefSeq ID: NM_000151 Chromosome: chr17 Strand: +	forward	GGTCGGCTTTATCTTTCCCT
	Transcription: 38306340-38318912	reverse	TGCCCCTGATAAAGCAGTTC
GZMB	RefSeq ID: NM_004131 Chromosome: chr14 Strand: -	forward	CCGCACCTCTTCAGAGACTT
	Transcription: 24173272-24170003	reverse	CAACCAATCCTGCTTCTGCT
HRG	RefSeq ID: NM_000412 Chromosome: chr3 Strand: +	forward	CAGTCCGATTCTTGCACATC
	Transcription: 187866499-187878724	reverse	CGGAGGCTGAGAAAGCTCTA
HSD11B2	RefSeq ID: NM_000196 Chromosome: chr16 Strand: +	forward	CGTGAAGCCCATGGAGTC
	Transcription: 66022536-66028953	reverse	GGCTGGATCGCGTTGTC
HULC (ncRNA)	NC_000006.12 / NR_004855.2 Chromosome chr6 Strand +	forward	ACTCTGAAGTAAAGGCCGGAA
	hepatocellular carcinoma up-regulated long non-coding RNA	reverse	TTTGCCACAGGTTGAACACTT
IL6	RefSeq ID: NM_000600 Chromosome: chr7 Strand: +	forward	GGCACTGGCAGAAAACAACC
	Transcription: 22540059-22544856	reverse	GCAAGTCTCCTCATTGAATCC
INSIG1	RefSeq ID: NM_005542 Chromosome: chr7 Strand: +	forward	TCCTTGCTCTCAGAATCGGT
	Transcription: 154527190-154539592	reverse	CGTTCTTGGCTCCCTTGTAT
LMNA	RefSeq ID: NM_005572 Chromosome: chr1 Strand: +	forward	AGAGCCTCCAGGTCCTTCA
	Transcription: 152897570-152920729	reverse	GACTCAGTAGCCAAGGAGCG
LY6D	RefSeq ID: NM_003695 Chromosome: chr8 Strand: -	forward	AGATGAGGACAGCATTGCTGC
	Transcription: 143865010-143863299	reverse	GCAGACCACAGAATGCTTGC
CHREBP (MLXIPL)	RefSeq ID: NM_032951 Chromosome: chr7 Strand: -	forward	CTTCCAGTAGTTCCCCTCCA
	Transcription: 72483521-72452174	reverse	CATCTGGAGGGCCTGGTAT
NEAT1 (ncRNA)	ENSG00000245532 Chromosome: chr11 Strand: +	forward	GGGGACAGACAGGGAGAGAT
	nuclear paraspeckle assembly transcript 1	reverse	GGGGACCCTGCGGATATTTT
NQO1	RefSeq ID: NM_000903 Chromosome: chr16 Strand: -	forward	GCATAGAGGTCCGACTCCAC
	Transcription: 68317893-68300809	reverse	GGACTGCACCAGAGCCAT
NR1I3	RefSeq ID: NM_005122 Chromosome: chr1 Strand: -	forward	GTCCGGATCAGCTCTTCTTG
	Transcription: 158021028-158012527	reverse	GTGCTTAGATGCTGGCATGA
POR	RefSeq ID: NM_000941 Chromosome: chr7 Strand: +	forward	GATGTTCCTCCCCGTTTTCT
	Transcription: 75227957-75260823	reverse	TCATCGTGGGTCTCCTAACC
PRKDC	RefSeq ID: NM_006904 Chromosome: chr8 Strand: -	forward	AGGACTGGCGTGTGAAACTT
	Transcription: 49035296-48848221	reverse	ACAGCAGCATGTCATGGAAG
S100P	RefSeq ID: NM_005980 Chromosome: chr4 Strand: +	forward	GTGACAGGCAGACGTGATTG
	Transcription: 6813637-6816969	reverse	GGAGAAGGAGCTACCAGGCT
SCARA3	RefSeq ID: NM_016240 Chromosome: chr8 Strand: +	forward	CCCTGGAGATTTTTCTGCAT
	Transcription: 27547495-27586456	reverse	CTTTACCTCTTCCTGGCCCT
SCD	RefSeq ID: NM_005063 Chromosome: chr10 Strand: +	forward	GGCAATGATCAGAAAGAGCC
	Transcription: 102096761-102114577	reverse	GTTCTACACCTGGCTTTGGG
SLCO1B1	RefSeq ID: NM_006446 Chromosome: chr12 Strand: +	forward	GCCAAGAACATCTTCAATCCA
	Transcription: 21175402-21283995	reverse	TCAAACTGAGCATCAACAACAA
SREBF1 (SREBP-1c)	RefSeq ID: NM_001005291 Chromosome: chr17 Strand: -	forward	CGGAACCATCTTGGCAACAGT
	Transcription: 17681050-17656110	reverse	CGCTTCTCAATGGCGTTGT
SULT1B1	RefSeq ID: NM_014465 Chromosome: chr4	forward	ACATCCTTGGCATTACGAGC
	Transcription: 70807190-70773445	reverse	CCCTGGATTAAGAACATCAGGT
SYT1	RefSeq ID: NM_005639 Chromosome: chr12 Strand: +	forward	TTCAGCCTCTTACCATTCTGC
	Transcription: 78113750-78347311	reverse	TCTGCTTCTCCCTTCGCTAC
TNFRSF12A	RefSeq ID: NM_016639 Chromosome: chr16 Strand: +	forward	AGAAGTCGCTGTGCGGTC
	Transcription: 3010360-3012382	reverse	CTCTGGCTGGCGTTGCT
UGT2B7	RefSeq ID: NM_001074 Chromosome: chr4 Strand: +	forward	AGGTCATTCTGGGGTATCCA
	Transcription: 70142984-70159464	reverse	CAGAAGAAAGGGCCAACGTA
18S rRNA	present on human chromosomes 13, 14, 15, 21 and 22	forward	TTCCAATTACAGGGCCTCGA
		reverse	CCTGAGAAACGGCTACCACAT
GAPDH	RefSeq ID: NM_002046 Chromosome: chr12 Strand: +	forward	TTAAAAGCAGCCCTGGTGAC
	Transcription: 6513944-6517797	reverse	CTCTGCTCCTCCTGTTCGAC
ACTB	RefSeq ID: NM_001101 Chromosome: chr7 Strand: -	forward	CCTTGCACATGCCGGAG
	Transcription: 5343462-5340026	reverse	GCACAGAGCCTCGCCTT

## Sheet: SI Table 2 mRNA fold changes
mRNA	log2 fold change
Gene	Metalaxyl	Thiacloprid	Captan	Cyproconazole	Chlormequat	Thiamethoxam	Fenhexamid	Epoxiconazole	Carbendazim	Tebuconazole	Azoxystrobin	Fipronil	Fluxapyroxad	Cyprodinil	Boscalid	Fenpyroximate	Iprodione	Pyraclostrobin	Thiram	Propiconazole	Difenoconazole	Prochloraz	Chlorpyrifos	Fludixonil	Flusilazole	Ethoprophos	Myclobutanil	Imazalil	Maneb	Dimethorph
ACOX2	-1.31227	-0.718052	-1.30969	-0.237183	0.423965	-0.644067	-0.987155	-1.47782	-1.76414	-1.43646	-2.30413	-2.63045	-2.4301	-2.64738	-2.45769	-2.50851	-2.29854	-2.32711	-3.84609	-2.33304	-2.91409	-2.12631	-2.76461	-4.20015	-1.86176	-2.63555	-2.07402	-3.11552	-3.92337	-3.00237
ADH1B	-0.827151	-0.971084	-1.443	-0.910427	0.761078	0.172828	-1.3668	-1.92731	-1.78993	-1.98768	-3.14673	-4.44428	-3.06055	-3.2072	-2.14304	-3.01826	-2.72931	-3.17718	-7.088	-3.93567	-4.5878	-5.28956	-3.67066	-5.50304	-4.35521	-6.75089	-5.24926	-5.38636	-10.2049	-7.00555
ALDH3A1	0.435149	0.12171	-0.37006	1.11898	0.115229	0.674128	0.353377	0.0428607	1.09535	0.448777	-2.29177	-1.81516	-0.547164	1.77485	1.41928	-0.780846	1.87471	-4.98886	n.d.	-0.359908	-2.04004	-0.381257	0.580815	-3.27944	0.0612205	-0.722734	-5.59431	-0.84565	n.d.	-1.69339
CCL20	-0.188003	-0.239222	0.0859907	-0.318149	-0.106011	0.0774749	-1.24671	-0.315034	0.299419	-0.703023	1.5224	1.78048	0.705445	0.0235014	0.826798	1.41035	1.81548	-0.846157	-0.695452	1.45305	1.57316	2.16569	-0.309647	0.488017	1.72039	-0.158285	1.88664	2.69282	1.06434	2.95996
CD36	0.35048	-1.50775	0.318199	0.102013	5.63728	0.245438	-1.21884	-0.0441545	0.898209	-0.173335	-0.155244	n.d.	-2.79502	1.437	-0.950543	0.769197	1.04571	4.37871	-3.61231	0.209582	-1.39375	-0.490878	4.84666	n.d.	0.364443	-0.633493	-0.447618	1.10257	-3.16691	-2.14903
CES2	-0.430615	0.0111325	-1.03844	-0.681467	0.067742	-1.04822	-0.870205	0.179154	-0.681443	-0.635975	-0.43761	-1.22349	-1.81342	-1.31616	-0.697349	-1.90992	-0.551805	-1.33118	-2.50336	-0.633691	-0.819761	0.12462	-1.5455	-0.936759	-0.87898	-0.332043	-0.895888	-2.60469	-2.48934	-1.67484
MLXIPL	0.0305309	-0.276414	-1.00392	0.134118	1.58134	0.34805	-0.954535	0.0586611	-0.956265	-0.608595	0.091174	-1.07288	-1.16793	-0.996891	-0.947547	0.0669408	-0.614822	-0.333249	-4.04531	-0.91674	-0.323694	-0.496509	-1.70074	-1.44486	-1.04533	-0.785168	-0.233167	-1.71619	-5.42383	-0.962954
CYP1A1	-0.360237	0.782262	1.01884	1.7655	0.997196	-0.622473	-1.6302	5.23532	5.47242	4.08292	1.87196	-0.791502	0.676955	7.35965	3.26445	2.75638	7.46817	4.76353	2.12304	6.04218	4.02259	1.62296	6.35097	5.99949	5.08886	-0.323417	3.5391	5.30062	-3.29797	-0.925826
CYP2A13	0.29309	0.272698	-1.42718	-1.13473	0.747993	0.753215	-1.85674	-0.714028	-1.45003	-1.61072	-1.73469	-0.855778	-2.11453	-1.4307	-2.39339	-0.506644	-0.330246	-1.29272	-3.34425	-1.3591	-1.31864	-0.522509	-2.06708	-2.04572	-0.887761	-2.86822	-0.594218	-2.00001	-5.70647	-2.33651
CYP2C9	-0.574192	-0.350211	-1.47126	-1.12864	-0.236981	0.933093	-0.585544	-1.40936	-2.70881	-1.02494	-2.02043	-2.32031	-1.94403	-1.99678	-2.11647	-2.46336	-1.54065	-2.46098	-4.4462	-2.87331	-4.17877	-2.46328	-2.53841	-3.49506	-2.39764	-5.45737	-2.54492	-4.06741	-7.08824	-4.19631
CYP2D6	0.346899	-0.314028	0.312078	0.308227	0.323263	-1.36028	-0.225356	-0.746206	0.159448	-0.167826	-0.800577	-0.561091	-0.346989	-0.631826	0.330566	0.00949288	-0.198128	-0.671244	-1.91834	-0.276811	0.326379	-0.41721	-0.0758371	-0.0589403	0.201559	-0.751168	0.0279643	-0.494145	-0.451873	0.00668852
CYP2E1	-2.13989	-1.74953	-1.22998	-1.54997	0.315317	-0.905042	-1.70533	-2.73655	-2.52998	-3.70135	-2.006	-1.59326	-3.58528	-3.61534	-3.31977	-2.52423	-4.60818	-3.23395	-4.59989	-2.35454	-3.08276	-1.58787	-3.73857	-3.59196	-2.6931	-4.54831	-2.50804	-3.61362	-6.42062	-3.85765
CYP3A5	0.206898	-0.323852	-0.816927	0.374928	0.298121	0.187697	0.150212	-0.0908744	-0.932951	-0.329164	-1.11253	-0.322387	-1.08606	-1.31972	-0.514119	0.0767239	-0.602985	-0.649467	-4.16741	-1.42194	-1.05778	-1.00571	-0.894311	-1.29109	-1.03657	-1.3769	-0.709547	-1.37093	-5.12965	-1.97469
CYP7A1	-0.706771	-0.382735	-1.84106	-0.473417	0.351301	-0.528135	-2.76478	-2.12633	-2.51444	-2.63758	-5.53233	1.85061	-3.09075	-4.39574	-4.35264	-7.06966	-6.59109	-6.16948	-9.9748	-6.75486	-8.34674	-6.15219	-3.8187	-0.869541	-6.73964	-7.19903	-9.73172	-8.87298	-11.5235	-9.95824
TNFRSF12A	1.1265	0.367051	0.795332	-0.240603	0.557076	1.04695	0.729362	0.240195	0.404031	0.510775	1.71301	0.638725	0.611546	0.685601	0.749139	2.18506	0.986862	0.921313	n.d.	2.31912	1.7568	2.46647	0.463858	-0.00344049	2.09959	2.19384	2.76133	1.79504	1.08962	3.01958
FASN	0.133168	0.092044	-1.21776	0.186717	0.0372539	0.139257	-0.783172	0.901287	-0.375555	0.668618	-1.25208	-0.929757	-0.789604	-0.812874	0.131094	-0.281664	-0.348517	-0.500754	-3.02943	-0.369162	-1.06695	-0.652117	-1.36285	-0.921287	-0.105522	-0.883144	-0.577381	-0.400436	-2.95269	-1.79507
IL6	-0.332494	0.046838	-0.896433	-0.0907823	-0.878987	-0.106763	-1.39267	-0.743119	0.694638	-0.831842	1.68961	1.00078	0.150391	-1.38672	0.743379	2.16439	2.06612	0.393242	-1.80255	3.30595	3.88396	3.82854	-1.07187	-0.378164	3.94399	2.97282	2.85203	3.41504	1.75444	3.22793
INSIG1	0.152162	-0.179369	-1.23223	1.45862	0.601769	-0.314597	-1.04951	0.944672	-1.45515	1.519	-0.864502	-0.652682	-1.16668	-0.587369	-0.335739	-0.229721	-0.738737	-0.799672	-2.30686	-0.295298	-0.660003	-0.811715	-0.566971	-0.915401	0.293395	-0.0491053	-0.766723	0.11941	-3.67863	-2.19529
LMNA	0.16647	-0.439923	-0.351975	0.281225	0.718381	0.335656	0.0816233	0.0112932	-0.0843884	-0.111039	-1.20825	-1.1834	0.163943	-0.527409	-0.603297	-0.35517	0.244939	0.0511194	-0.60454	0.382483	0.112713	0.200385	0.727023	-0.920508	0.778542	0.167949	0.0021079	0.0395334	-0.757981	0.435385
LY6D	-0.484341	-1.53532	-0.634953	-0.422551	0.537251	0.984878	-1.46687	0.511905	-1.35905	0.00188675	-0.313335	0.328819	0.128791	-0.0026207	1.52712	0.121756	-0.493069	0.502007	-1.08685	0.856526	-0.335682	1.33234	0.759912	-0.0721035	1.77229	-0.117875	-0.0498517	-0.657174	-0.0878218	-4.30439
NQO1	-0.0487962	-0.629426	-0.346229	0.50818	-0.601706	0.281469	0.946344	0.758545	0.111127	0.198213	-1.37161	-1.69688	-0.259528	0.0312848	0.410464	-0.82433	0.674949	0.461126	n.d.	0.569931	-0.534582	0.0393276	1.08975	-0.870179	0.754977	0.0668642	1.03773	-0.333134	-0.245092	0.0712721
POR	0.415424	1.17136	-1.17094	0.900844	-0.235566	0.873199	-0.507441	0.44257	-0.218418	-0.403445	0.7746	-0.239019	0.587101	-0.486574	-0.28864	0.747361	0.0982306	0.211433	-1.40585	0.0556598	1.1954	1.29392	-1.19356	-1.41873	0.656946	0.637055	-0.0657328	-0.213643	-2.61759	-0.118587
SCD	0.349152	0.190907	-1.28063	0.714575	-0.151999	-0.116023	-1.26113	1.51187	-1.35049	1.69959	-0.6549	-2.05769	-0.81807	-0.970981	-0.498152	0.639009	-0.865073	-0.767326	-2.90315	-0.0428729	-0.720105	0.476206	-1.50642	-1.2898	1.05157	0.846314	-0.335436	-0.057202	-2.31479	-1.38042
SLCO1B1	0.359589	0.42236	-0.532753	0.555779	0.0840411	0.407599	-0.18864	0.331922	-1.05548	-0.126837	-1.32735	-1.80143	-0.460618	-0.918791	-1.19264	-0.384195	-0.529692	-1.14639	-4.40465	-1.18283	-1.6815	-0.895119	-1.63609	-2.94206	-0.308243	-2.46322	-0.120644	-1.54154	-4.50041	-2.1627
SREBF1	0.120271	-0.0871422	-0.770531	0.193042	-0.180442	0.0284747	-1.10516	1.00589	-0.311323	0.489363	0.272878	0.431057	0.133029	-0.536741	0.373601	1.28499	0.0193304	-0.547679	-1.4609	0.663555	0.696164	0.98463	-0.0915164	-0.0963616	1.16895	1.12695	0.145822	0.72874	-0.920525	-0.302998
SULT1B1	-0.871978	-0.960571	-1.15896	0.0826228	-0.0176647	-0.125474	-0.98794	-1.2494	-1.30939	-1.71691	-3.72915	-3.66254	-1.782	-2.18399	-1.86414	-3.38495	-2.37195	-0.866593	-3.35808	-4.64811	-4.43312	-5.45573	-2.09778	-5.2783	-4.18285	-6.14918	-4.28783	-4.89182	-6.41957	-7.99855
SYT1	0.295204	-0.302119	-0.851913	0.559415	-0.915118	0.338474	-0.529129	0.312762	-0.474601	-0.126033	-0.895783	-1.01294	-0.358422	-1.07266	-0.302787	-0.519833	-0.416546	0.13125	-1.41839	-0.255561	0.10361	-0.579301	-0.402174	-0.908927	0.0802029	-0.557338	-0.510858	-0.601	-2.6823	-1.01478
UGT2B7	-0.700571	-0.822956	-1.05074	0.168549	0.168452	0.187339	-0.873152	-1.45852	-0.852297	-1.47343	-3.30602	-4.14539	-1.3068	-2.33205	-1.26049	-3.07775	-0.791938	-1.25938	-3.28951	-4.15054	-4.20767	-4.2306	-1.38466	-3.89429	-3.82485	-4.36317	-3.74607	-4.81148	-4.70687	-6.47623
HULC	-0.762769	-0.971612	-1.23554	0.304319	-0.0119531	-0.425442	-1.68409	-0.92172	-0.362097	-1.34053	-1.82524	-1.93919	-1.87279	0.167483	-1.19241	-1.57758	0.245428	-1.23921	-5.38114	-1.58416	-1.65065	-1.67827	-0.711689	-2.87666	-2.08753	-3.56194	-2.89696	-4.47558	-7.35371	-3.46263
ABCC2	0.155594	0.593742	-0.701367	1.10181	0.626223	0.527434	0.275363	0.687238	-0.402529	0.268464	-0.786267	-0.808288	0.522314	-0.563821	-0.0266978	-0.0983124	0.219695	1.02111	-2.02144	0.193041	0.349874	1.10705	0.85583	-0.3954	0.85137	-0.0967547	0.715524	-0.167635	-2.66132	-0.260415
ABCC3	-0.140834	0.125336	-1.26917	0.695752	1.81401	0.210968	-0.752301	-0.127248	-0.315769	-0.169432	-0.609	-1.25217	0.152565	-0.802566	0.0728406	-0.404875	0.412807	0.93373	-2.5789	0.48458	0.226299	0.174413	0.745193	-0.774872	0.444836	-0.214978	0.341954	-0.198061	-2.28667	0.00531973
CGA	1.10748	0.433359	-2.22566	-0.28882	1.05528	0.62286	0.238981	-0.292294	1.53895	-0.928793	-0.913751	-2.85444	0.945941	-1.88935	2.61812	-2.16252	1.09223	-1.29722	-0.769871	-2.15054	-1.99629	-0.542828	-2.13982	0.0364815	-1.6882	-1.13575	-2.65101	-0.819855	-2.59282	-0.81201
GZMB	-0.230985	-0.0477376	-0.0559211	0.969185	2.11937	0.534738	-0.191383	-0.0810954	-0.0982741	1.84234	-1.04428	-2.76069	1.16118	0.859583	1.37488	-1.01472	0.986612	1.61208	1.19146	1.78046	0.0727173	1.15494	2.83787	0.207261	2.14863	-0.039324	-0.106915	2.41394	-1.7461	-0.219085
HRG	-0.624532	-0.709279	-0.952728	-1.37408	-0.0643336	-0.164073	-0.926899	-0.557111	-0.912773	-0.839685	-1.52198	-1.92646	-1.51785	-1.12974	-1.35416	-2.00338	-0.567745	-2.93465	-3.1198	-2.31753	-2.7654	-2.43745	-3.22838	-3.59792	-2.38924	-3.8662	-2.66497	-2.93582	-4.4899	-5.03978
SCARA	-0.187407	-0.862152	-0.557814	0.179869	-0.740432	-0.0827697	0.575745	-0.0828808	-0.363266	-0.473224	-2.87615	-2.4801	0.237929	-0.331484	0.28968	-2.93523	0.124918	-0.479057	-0.0683687	-2.19971	-1.97506	-2.01117	-0.318972	-0.591278	-1.23033	-1.91566	-1.52411	-0.485992	-0.0536359	-3.28525
HSD11B2	-1.01819	-0.960932	-1.66084	-1.04406	-0.485977	-0.0442342	0.0718713	-1.59888	-0.612137	-1.32869	-1.74778	-1.34779	-0.900446	-1.93011	-1.51651	-2.23049	-1.06417	-0.627524	-2.14284	-2.33712	-2.16295	-2.085	-3.48576	-2.10641	-2.60514	-3.32769	-2.34655	-2.40247	-3.52358	-2.20179
NR1I3	-0.43075	-1.08425	-1.59967	-1.25385	0.335127	-0.0254306	-1.98904	-1.99969	-2.00422	-2.7907	-1.27277	-1.81106	-3.65835	-2.9171	-3.338	-4.32378	-2.13346	-3.55023	n.d.	-1.26073	-1.98954	-1.76159	-3.95888	-5.78971	-3.08539	-5.22739	-4.42465	-4.67777	-7.52783	-4.46731
ANXA10	0.332948	0.332948	0.617707	1.03463	-0.957145	4.69508	5.78779	2.11871	2.12462	3.49294	-1.39482	0.680744	4.69508	2.13093	3.77603	-0.187656	2.4236	2.95827	2.35845	5.78205	3.77603	8.04132	6.40685	8.16505	8.7536	5.98078	6.53627	5.59539	1.26038	9.31259
PRKDC	0.53898	0.53898	-0.897625	0.526118	-1.76805	0.310821	-0.929394	0.229534	-0.121965	-0.265365	-0.701805	-0.675372	0.310821	-0.724094	0.290812	0.0439306	-0.89799	-1.14643	-0.754621	-0.0847495	0.290812	0.544181	-0.915765	-0.750347	0.619755	0.455663	-1.14834	-0.0306767	-1.4189	-2.24182
S100P	0.107924	0.107924	0.00807858	-0.713753	0.249015	2.37066	2.22094	1.44985	0.401903	0.78104	1.90978	3.33843	2.37066	0.623014	5.03796	3.57918	1.77679	3.65326	0.504397	3.55341	5.03796	4.653	6.27463	4.9415	5.09161	5.07695	7.1895	5.42089	2.8129	7.88488
ARG1	-0.610346	-0.610346	-1.52267	-0.210062	0.345992	-4.03143	-2.35509	-2.50301	-2.14255	-1.88748	-3.18494	-3.82849	-4.03143	-3.42755	-5.38918	-4.70721	-3.33426	-4.33072	-6.5865	-4.93258	-5.38918	-4.26474	-5.25845	-8.67109	-6.70439	-6.82592	-6.87658	-7.12251	-8.73903	-6.77754
NEAT1	-0.469158	-0.894622	-0.446021	0.407945	1.64334	-0.126675	0.00389111	0.114877	-0.146014	0.185443	-0.341194	-1.04996	-0.126675	-0.0676395	0.0927125	-0.13649	-0.0677444	0.910225	-1.81158	0.487316	0.518176	0.441265	0.552271	-0.429594	-0.0932933	-0.545771	0.723796	-0.620582	-2.33199	1.28199
G6PC	-1.84409	-2.26955	-0.906485	-0.619858	-0.382769	-4.62239	-1.11093	-2.19747	-2.65054	-2.90877	-4.38617	-4.31838	-4.62239	-3.33574	-5.39947	-5.36477	-3.82878	-2.10351	-6.90388	-5.72971	-4.97401	-5.60346	-4.98467	-4.92908	-4.72567	-8.16575	-4.40385	-5.79263	-6.83544	-3.8501
COX1	-0.445129	-0.870593	-0.575066	-0.463077	0.407895	-0.501974	-0.365284	0.0895912	-0.362185	-0.47727	0.0230895	-1.06589	-0.501974	-0.237212	-0.987797	-0.231699	-0.496912	-0.0906468	-1.51929	0.142578	-0.562333	0.579143	0.388065	-1.43402	0.256235	0.303144	-0.863324	-0.710982	-2.13293	-0.772052

## Sheet: SI Table 3 Protein fold changes
Protein	log2 fold change
	Metalaxyl	Thiacloprid	Captan	Cyproconazol	Chlormequat	Thiamethoxam	Fenhexamid	Epoxiconazol	Carbendazim	Tebuconazol	Azoxystrobin	Fipronil	Fluxapyroxad	Cyprodinil	Boscalid	Fenpyroximat	Iprodion	Pyraclostrobin	Thiram	Propiconazol	Difenoconazol	Prochloraz	Chlorpyrifos	Fludixonil	Flusilazole	Ethoprophos	Myclobutanil	Imazalil	Maneb	Dimethorph
ADH1B	0.055763	-0.044891	-0.0379658	0.0696559	0.0888337	-0.0114442	-0.440333	-0.0256349	-0.178725	-0.178244	-0.0135728	0.33165	-0.25105	-0.32019	-0.332497	-0.00338238	-0.116411	0.103219	-0.715373	0.224556	-0.0740938	-0.357251	0.0717924	-0.504812	-0.0899278	-1.12112	-0.224722	-0.187936	-1.16569	-0.000434057
ALDH3A1	0.2313	0.130784	-0.155264	0.0327346	0.163439	0.226676	0.0557352	0.258796	0.655664	0.458214	-0.044331	0.370875	-0.119406	1.10843	-0.05619	-0.140608	0.325864	-0.0187222	0.21953	0.136751	-0.11583	-0.0468592	0.608482	0.415626	-0.0189055	0.19112	0.100403	-0.118207	0.266157	0.43251
CYP1A1	n.d.	n.d.	n.d.	<LLOQ	n.d.	n.d.	n.d.	<LLOQ	7.29985	<LLOQ	n.d.	n.d.	n.d.	9.4404	n.d.	n.d.	7.5529	6.07528	2.93941	<LLOQ	n.d.	<LLOQ	6.3239	8.32884	<LLOQ	n.d.	4.26822	5.11853	n.d.	n.d.
CYP2C9	-0.428797	-0.196066	-0.0348783	0.66021	0.188262	0.283663	-0.273183	-0.216164	-0.415833	0.411181	-1.84856	0.353993	-0.890271	-0.233773	-0.182665	-0.568742	-0.370853	-0.57865	-1.50973	0.0824314	-0.754861	0.762907	-1.42294	-0.534646	0.201063	-2.43055	0.0722921	-0.609528	-2.06296	-0.642761
CYP2E1	-0.184324	-0.401123	-1.59742	<LLOQ	-0.211772	-0.194583	-0.609576	<LLOQ	-0.387413	<LLOQ	-0.410732	0.203637	-0.532727	-0.49398	-0.394667	-0.209825	-0.404696	-0.072701	-4.98919	<LLOQ	-0.553043	<LLOQ	-1.8495	-0.565298	<LLOQ	-3.01233	-0.168355	-0.265912	-4.3814	-0.216223
CYP7A1	-1.78842	-1.78842	n.d.	n.d.	0.971201	-1.78842	n.d.	n.d.	-1.78842	n.d.	-1.78842	-1.0315	-1.78842	-1.75574	-1.78842	-1.78842	-1.78842	n.d.	n.d.	n.d.	-1.78842	n.d.	-1.0315	-1.75574	n.d.	-1.78842	-1.0315	-1.78842	n.d.	-1.0315
TNFRSF12A	-0.0952633	0.265449	0.300262	-0.122945	0.29307	0.0238277	0.421734	0.390572	0.88937	0.862855	0.335593	1.3376	1.97304	0.164547	1.17852	0.600529	1.28568	1.13729	1.65099	1.21496	1.15869	1.78695	0.726086	2.35704	1.35527	2.7413	2.16691	1.00293	2.27924	4.07382
FASN	0.0106418	-0.419775	0.0235127	0.0987849	0.396074	0.052171	0.206026	0.323809	-0.163516	0.438201	-0.774592	0.129945	-0.720749	-0.107773	-0.131181	-0.801412	-0.453294	0.276151	-0.491426	0.122726	-0.763758	-0.24312	0.230583	-0.436146	-0.215518	-1.10896	0.364264	-0.108552	-0.143469	-0.368921
LMNA	0.236451	-0.0458532	0.246419	-1.27746	0.0775974	0.105232	0.294858	-0.0410413	0.335732	0.347195	0.0968351	0.356776	0.528656	0.67429	0.550129	0.260994	0.466323	0.0674727	1.51288	-0.00161165	0.132854	-0.0255947	0.345148	1.02834	-0.448904	0.212872	0.428724	0.290327	0.533516	0.347458
NQO1	0.00068798	-0.12359	0.114923	-0.253532	0.137709	-0.0453565	-0.00292596	0.398034	0.0899922	-0.13686	-0.203486	0.370099	-0.0801019	0.14616	-0.462292	-0.400326	0.0706175	0.227655	0.290405	0.563457	-0.14829	0.0680697	0.383366	0.0299904	-0.445603	0.0583384	0.273952	-0.143635	0.521196	0.331038
POR	0.322166	0.0920054	0.068989	0.238978	0.279354	0.268797	0.312914	0.360437	-0.169737	0.439841	0.0619027	0.651277	0.131549	0.124435	0.31017	0.240247	0.0975542	0.46322	0.0369319	0.497821	0.0718095	1.01582	0.277805	-0.22104	0.389005	-0.435987	0.65651	-0.00378187	-0.6511	0.506752
SULT1B1	-0.204309	-0.28811	0.0507658	-0.0188161	0.308852	-0.0979576	-0.302787	-0.113006	-0.190646	-0.251022	-0.460165	0.23168	-0.566286	-0.368656	-0.296026	-0.403976	-0.319095	-0.008769	-0.612724	0.111465	-0.455706	-0.456029	-0.0142257	-0.580382	-0.109552	-1.22042	0.0626826	-0.513566	-1.26352	-0.0874944
UGT2B7	-0.276601	-0.521528	0.0748621	-0.0426766	0.314393	-0.414647	-0.179058	-0.00147116	-0.273603	0.0204799	-0.729686	0.350106	-0.683818	-0.263277	-0.452254	-0.443573	-0.34685	0.275	-0.352958	-0.0545769	-0.738319	-0.231331	0.130069	-0.391593	-0.275671	-1.05195	0.111852	-0.653658	-0.743594	-0.0362064
HSD11B2	-0.0277526	-0.264778	0.0163213	0.0317534	0.210355	-0.0665012	0.0558047	0.16429	-0.305415	0.0106002	-0.122574	0.395548	-0.182517	-0.186908	-0.356891	-0.0354321	-0.0905621	0.458137	-0.116774	0.299326	-0.143622	-0.131202	-0.0315213	-0.416224	0.0738077	-0.0678169	0.268903	-0.126262	0.0731993	0.208169
PRKDC	0.026471	-0.107204	0.0866106	0.00880308	0.218242	0.0361866	0.0602589	0.120087	-0.0363522	-0.0324476	-0.193846	0.0719011	-0.15096	-0.194249	-0.197013	-0.270287	-0.103885	0.235507	-0.237621	0.17514	-0.241114	-0.373524	0.13428	-0.162113	-0.118438	-0.264665	0.160939	-0.0393381	-0.249644	0.228311
S100P	1.45332	n.d.	n.d.	-0.0806028	n.d.	n.d.	n.d.	0.575216	n.d.	0.523518	n.d.	2.23167	2.90412	1.14193	1.92722	2.06004	1.50815	1.29576	1.9771	1.2481	2.98925	2.14816	2.19074	2.65948	2.90006	3.84732	3.38017	2.67618	2.46226	5.62377
ARG1 (PFSK)	-0.307682	-0.477062	0.00288796	-0.236611	0.0726238	-0.126663	-0.845065	-0.179112	-0.260325	-0.477429	-0.47297	0.098817	-0.756916	-0.444609	-0.561179	-0.39558	-0.35874	-0.258186	-1.08075	-0.250203	-0.530443	-0.638781	-0.219791	-0.656646	-0.526953	-2.19155	-0.484323	-0.583981	-2.46898	-0.371612
UGT1A1	-0.0825552	-0.318106	0.191907	0.115135	0.20321	0.0214136	-0.100519	0.243564	-0.0649636	0.191904	-0.285999	0.413867	-0.253629	0.159305	-0.0308746	-0.322068	-0.067064	0.214835	-0.053012	0.12308	-0.212247	-0.153759	0.351277	0.0983643	0.08715	-0.792425	0.294521	-0.34115	-0.546857	0.135329
UGT1A3	0.0789187	-0.42816	0.0470911	0.0777574	0.0408495	0.046586	0.0162055	0.202196	-0.0705839	0.658399	-0.225746	0.481285	-0.276344	0.0247302	0.0348844	-0.287405	-0.277898	0.265116	-0.122291	0.269615	-0.372041	0.379558	-0.0507157	-0.131956	0.153538	-0.653699	-0.456077	-0.364275	-0.329183	0.317357
UGT2B15	-0.12324	-0.0739095	0.0729553	0.0751867	0.0961724	-0.07039	-0.51458	0.00410912	-0.227097	-0.0130676	-0.35609	0.11043	-0.278757	-0.206224	-0.177912	-0.267412	-0.150949	-0.242043	-0.617471	0.0542725	-0.389916	-0.387675	-0.00364543	-0.489266	-0.224028	-1.08807	0.0396203	-0.322632	-1.4179	0.0417541
ARG1 (YILK)	-0.00465745	-0.311969	-0.124983	0.323059	0.108159	0.266193	-0.928438	-0.025167	-0.0608399	-0.326742	-0.453299	0.201902	-0.608562	-0.486521	-0.370043	-0.434409	-0.211956	-0.23911	-1.08958	0.0620002	-0.494114	-0.555054	-0.163776	-0.639446	-0.220066	-2.42886	-0.0743519	-0.41551	-2.57448	-0.246423
CYP1A2	n.d.	n.d.	2.33193	0.623018	n.d.	n.d.	n.d.	0.404443	6.69252	0.412452	n.d.	n.d.	n.d.	6.10416	n.d.	n.d.	4.36235	n.d.	n.d.	0.267784	n.d.	0.939087	4.60574	1.79684	0.227666	n.d.	n.d.	n.d.	n.d.	n.d.
CYP2C8	-0.663609	0.319341	-0.130884	0.658808	0.327705	0.239085	-0.61873	-0.0154749	-0.28553	0.291947	-1.0553	0.589635	-0.843716	-0.650481	-0.776639	-0.411776	-0.264168	-0.303126	-3.40306	-0.140532	-0.0940514	0.536728	-0.874006	-0.592904	-0.0844226	-1.56965	0.483997	-0.115415	-1.77776	-0.581048
CYP2C19	-1.82247	-0.469919	-0.255584	n.d.	0.0168894	-0.287177	-0.988032	n.d.	-0.702617	n.d.	-3.28551	-0.118589	-1.13342	-0.607048	-2.74698	-1.31147	-1.0107	-1.5614	-2.94876	n.d.	-1.44526	n.d.	-3.60619	-1.47822	n.d.	-3.07567	-0.848884	-1.19596	-2.00626	-0.868606
CYP3A4	-1.33389	0.336913	-0.199661	1.13066	0.13768	0.871203	-1.43815	1.47389	-0.23147	1.56262	-1.98932	0.443035	-1.91987	0.0605473	-1.336	-0.290261	-0.282627	-1.61404	-1.46818	0.890012	-0.323918	1.55152	0.131411	-0.692827	0.216049	-3.70345	0.362986	0.411893	-2.01159	-2.18694

## Sheet: SI Table 4 RPFs
relative potencies based on trancriptomic data
	Reference compound
	AOS	BOS	CBZ	Cc	CDN	CMQ	CLP	CPT	DIF	DIM	EPC	ETP	FDO	FHM	FIP	FLP	FLZ	FPX	IMZ	IPR	MAN	MCB	MTX	PCL	PCZ	PPC	TBC	THI	TMX	TRM
AOS	1	3.82969	2.83249	1.66067	0.848849	14.5687	1.18372	1.14283	0.153898	2.25752	0.92701	2.64809	1.37645	2.98951	0.49001	2.31633	0.438627	0.0377828	0.258565	1.50686	1.01002	1.30628	24.5513	0.183733	0.479945	0.492851	0.864814	11.4448	12.0493	0.653678
BOS	0.261118	1	0.739614	0.43363	0.22165	3.80415	0.309091	0.298414	0.0401855	0.589478	0.242059	0.691464	0.359416	0.780615	0.12795	0.604834	0.114533	0.00986576	0.067516	0.393469	0.263734	0.341094	6.41078	0.0479759	0.125322	0.128692	0.225818	2.98845	3.1463	0.170687
CBZ	0.353046	1.35206	1	0.586292	0.299683	5.14343	0.417909	0.403472	0.0543331	0.797007	0.327277	0.934898	0.485951	1.05544	0.172996	0.81777	0.154856	0.0133391	0.0912855	0.531992	0.356583	0.461178	8.66773	0.0648661	0.169443	0.173999	0.305319	4.04055	4.25397	0.230779
Cc	0.602167	2.30611	1.70563	1	0.511149	8.77281	0.712799	0.688176	0.0926724	1.3594	0.558215	1.59459	0.828855	1.80019	0.295068	1.39482	0.264127	0.0227516	0.1557	0.907384	0.6082	0.786601	14.784	0.110638	0.289007	0.296779	0.520762	6.89169	7.25571	0.393624
CDN	1.17807	4.51163	3.33686	1.95638	1	17.1629	1.3945	1.34633	0.181302	2.6595	1.09208	3.11963	1.62155	3.52184	0.577264	2.72879	0.516732	0.0445106	0.304607	1.77518	1.18987	1.53889	28.923	0.216449	0.565407	0.580611	1.01881	13.4828	14.1949	0.770076
CMQ	0.0686402	0.262871	0.194423	0.113989	0.0582652	1	0.081251	0.0784442	0.0105636	0.154956	0.0636302	0.181766	0.09448	0.205201	0.0336344	0.158993	0.0301075	0.00259342	0.017748	0.103431	0.0693278	0.0896636	1.6852	0.0126115	0.0329435	0.0338294	0.059361	0.785575	0.827069	0.0448686
CLP	0.844792	3.23529	2.39287	1.40292	0.717101	12.3075	1	0.965455	0.130012	1.90713	0.783131	2.23709	1.16282	2.52552	0.413956	1.95682	0.370549	0.0319186	0.218434	1.27299	0.853255	1.10354	20.7407	0.155216	0.405454	0.416357	0.730588	9.6685	10.1792	0.552222
CPT	0.87502	3.35105	2.47849	1.45312	0.742759	12.7479	1.03578	1	0.134664	1.97537	0.811152	2.31713	1.20442	2.61588	0.428768	2.02683	0.383807	0.0330607	0.22625	1.31854	0.883786	1.14302	21.4829	0.16077	0.419962	0.431254	0.756729	10.0144	10.5434	0.571981
DIF	6.4978	24.8846	18.405	10.7907	5.51565	94.6647	7.6916	7.4259	1	14.6689	6.02353	17.2068	8.94392	19.4253	3.18399	15.051	2.85011	0.245505	1.68011	9.7913	6.5629	8.48798	159.529	1.19386	3.11859	3.20245	5.61939	74.3662	78.2942	4.24747
DIM	0.442965	1.69642	1.25469	0.735617	0.37601	6.45343	0.524347	0.506234	0.0681714	1	0.410633	1.17301	0.60972	1.32425	0.217057	1.02605	0.194296	0.0167364	0.114535	0.667487	0.447402	0.578637	10.8753	0.0813871	0.212599	0.218315	0.383082	5.06965	5.33743	0.289556
EPC	1.07874	4.13123	3.05551	1.79142	0.915685	15.7158	1.27693	1.23281	0.166016	2.43527	1	2.85659	1.48483	3.2249	0.528591	2.49871	0.473163	0.0407577	0.278924	1.62551	1.08954	1.40914	26.4844	0.198199	0.517735	0.531657	0.932907	12.346	12.9981	0.705147
ETP	0.37763	1.44621	1.06964	0.627119	0.320551	5.50159	0.44701	0.431568	0.0581166	0.852507	0.350067	1	0.51979	1.12893	0.185043	0.874716	0.165639	0.0142679	0.0976422	0.569037	0.381414	0.493293	9.27131	0.0693831	0.181242	0.186116	0.32658	4.32191	4.55019	0.246849
FDO	0.726505	2.78229	2.05782	1.20648	0.616693	10.5842	0.859981	0.830273	0.111808	1.6401	0.673477	1.92385	1	2.1719	0.355994	1.68282	0.318665	0.0274494	0.187849	1.09474	0.733783	0.949022	17.8366	0.133483	0.348683	0.358059	0.628292	8.31472	8.7539	0.474901
FHM	0.334503	1.28104	0.947476	0.555498	0.283942	4.87327	0.395958	0.38228	0.0514793	0.755145	0.310087	0.885794	0.460427	1	0.163909	0.774817	0.146722	0.0126384	0.0864908	0.50405	0.337854	0.436955	8.21247	0.0614591	0.160543	0.16486	0.289282	3.82832	4.03053	0.218657
FIP	2.04078	7.81554	5.78048	3.38905	1.73231	29.7315	2.41571	2.33226	0.314072	4.60709	1.89182	5.40416	2.80903	6.10093	1	4.72711	0.89514	0.0771062	0.527674	3.07517	2.06122	2.66583	50.1037	0.374958	0.979461	1.0058	1.76489	23.3563	24.59	1.33401
FLP	0.431718	1.65335	1.22284	0.71694	0.366463	6.28958	0.511034	0.493381	0.0664406	0.974611	0.400207	1.14323	0.594239	1.29063	0.211546	1	0.189363	0.0163115	0.111627	0.65054	0.436043	0.563946	10.5992	0.0793208	0.207201	0.212773	0.373356	4.94093	5.20191	0.282205
FLZ	2.27984	8.73108	6.45763	3.78606	1.93524	33.2144	2.6987	2.60547	0.350863	5.14678	2.11344	6.03723	3.13809	6.81562	1.11714	5.28086	1	0.0861387	0.589488	3.43541	2.30268	2.97812	55.973	0.418882	1.0942	1.12362	1.97164	26.0924	27.4706	1.49028
FPX	26.4671	101.361	74.9678	43.953	22.4666	385.592	31.3297	30.2474	4.07323	59.7499	24.5353	70.0873	36.4307	79.1237	12.9691	61.3064	11.6092	1	6.84347	39.8823	26.7322	34.5735	649.801	4.86287	12.7028	13.0443	22.8891	302.911	318.911	17.301
IMZ	3.86749	14.8113	10.9546	6.42262	3.28292	56.3444	4.57804	4.41989	0.5952	8.73093	3.58521	10.2415	5.32342	11.5619	1.89511	8.95838	1.69639	0.146125	1	5.82778	3.90624	5.05204	94.9519	0.710585	1.85619	1.9061	3.34466	44.2628	46.6007	2.5281
IPR	0.66363	2.5415	1.87973	1.10207	0.563322	9.66824	0.785554	0.758417	0.102131	1.49816	0.615192	1.75735	0.913456	1.98393	0.325185	1.53718	0.291086	0.0250738	0.171592	1	0.670279	0.866889	16.293	0.121931	0.318506	0.327071	0.573917	7.59513	7.9963	0.433801
MAN	0.990081	3.7917	2.8044	1.6442	0.840429	14.4242	1.17198	1.1315	0.152372	2.23513	0.917815	2.62183	1.3628	2.95986	0.485149	2.29335	0.434276	0.037408	0.256001	1.49192	1	1.29333	24.3078	0.18191	0.475185	0.487963	0.856236	11.3313	11.9298	0.647195
MCB	0.76553	2.93174	2.16836	1.27129	0.64982	11.1528	0.906176	0.874872	0.117814	1.7282	0.709654	2.02719	1.05372	2.28856	0.375117	1.77322	0.335782	0.0289239	0.19794	1.15355	0.7732	1	18.7948	0.140653	0.367413	0.377292	0.662041	8.76136	9.22413	0.500411
MTX	0.0407311	0.155987	0.11537	0.0676408	0.0345745	0.5934	0.0482143	0.0465488	0.00626844	0.0919511	0.0377581	0.10786	0.0560644	0.121766	0.0199586	0.0943465	0.0178658	0.00153893	0.0105316	0.0613762	0.0411391	0.0532063	1	0.00748364	0.0195487	0.0200743	0.0352248	0.46616	0.490782	0.026625
PCL	5.44269	20.8438	15.4164	9.0385	4.62002	79.293	6.44263	6.22007	0.837619	12.287	5.04542	14.4127	7.4916	16.271	2.66697	12.607	2.38731	0.20564	1.40729	8.20138	5.49721	7.10969	133.625	1	2.61219	2.68243	4.70691	62.2906	65.5807	3.55777
PCZ	2.08357	7.97943	5.9017	3.46012	1.76864	30.355	2.46637	2.38117	0.320658	4.7037	1.93149	5.51749	2.86794	6.22886	1.02097	4.82623	0.91391	0.0787231	0.538739	3.13966	2.10444	2.72173	51.1543	0.38282	1	1.02689	1.8019	23.8461	25.1056	1.36199
PPC	2.02901	7.77048	5.74716	3.36951	1.72232	29.5601	2.40179	2.31882	0.312261	4.58053	1.88091	5.37301	2.79284	6.06576	0.994235	4.69985	0.889979	0.0766617	0.524632	3.05744	2.04934	2.65046	49.8148	0.372796	0.973814	1	1.75472	23.2217	24.4482	1.32632
TBC	1.15632	4.42834	3.27526	1.92026	0.981539	16.8461	1.36876	1.32148	0.177955	2.61041	1.07192	3.06204	1.59162	3.45683	0.566607	2.67841	0.507192	0.0436889	0.298984	1.74241	1.1679	1.51048	28.3891	0.212454	0.55497	0.569893	1	13.2339	13.9329	0.75586
THI	0.0873758	0.334622	0.247491	0.145102	0.0741688	1.27295	0.103429	0.0998558	0.013447	0.197252	0.0809982	0.231379	0.120269	0.261211	0.042815	0.202391	0.0383254	0.0033013	0.0225924	0.131663	0.0882511	0.114138	2.14519	0.0160538	0.0419356	0.0430632	0.0755638	1	1.05282	0.0571157
TMX	0.0829921	0.317834	0.235075	0.137822	0.0704478	1.20909	0.0982397	0.094846	0.0127723	0.187356	0.0769345	0.219771	0.114235	0.248106	0.0406669	0.192237	0.0364026	0.00313567	0.0214589	0.125058	0.0838236	0.108411	2.03756	0.0152484	0.0398317	0.0409028	0.0717728	0.94983	1	0.0542502
TRM	1.5298	5.85867	4.33316	2.5405	1.29857	22.2873	1.81086	1.74831	0.235434	3.45356	1.41814	4.05106	2.1057	4.57337	0.749619	3.54353	0.671013	0.0578003	0.395554	2.30521	1.54513	1.99836	37.5587	0.281075	0.734222	0.753965	1.323	17.5083	18.4331	1
relative potencies based on proteomic data
	Reference compound
	AOS	BOS	CBZ	Cc	CDN	CMQ	CLP	CPT	DIF	DIM	EPC	ETP	FDO	FHM	FIP	FLP	FLZ	FPX	IMZ	IPR	MAN	MCB	MTX	PCL	PCZ	PPC	TBC	THI	TMX	TRM
AOS	1	4.90439	1.22106	1.41038	0.386476	40.6297	0.944146	0.756965	0.248928	2.6944	1.80253	2.48149	1.12844	4.66556	0.752329	2.25424	0.876804	0.0612035	0.417326	1.11267	1.11147	1.80517	12.3987	0.156679	0.806557	1.63273	1.42309	10.3807	18.679	0.515421
BOS	0.203899	1	0.248972	0.287574	0.0788021	8.28435	0.19251	0.154344	0.0507561	0.549385	0.367535	0.505972	0.230087	0.951302	0.153399	0.459637	0.178779	0.0124793	0.0850924	0.226872	0.226628	0.368072	2.52808	0.0319467	0.164456	0.332912	0.290166	2.11661	3.80862	0.105094
CBZ	0.818964	4.01652	1	1.15505	0.31651	33.2742	0.773221	0.619927	0.203863	2.20662	1.47621	2.03225	0.924148	3.82092	0.61613	1.84614	0.718071	0.0501234	0.341775	0.911236	0.910255	1.47837	10.1541	0.128314	0.660541	1.33715	1.16546	8.50141	15.2974	0.422111
Cc	0.70903	3.47736	0.865765	1	0.274023	28.8077	0.669428	0.536711	0.176497	1.91041	1.27805	1.75945	0.800094	3.30802	0.533424	1.59832	0.62168	0.0433951	0.295897	0.788916	0.788067	1.27992	8.79103	0.11109	0.571873	1.15766	1.00901	7.36022	13.244	0.365449
CDN	2.58748	12.69	3.15946	3.64933	1	105.129	2.44296	1.95863	0.644096	6.97171	4.66402	6.4208	2.91981	12.072	1.94664	5.8328	2.26871	0.158363	1.07982	2.87901	2.87591	4.67084	32.0813	0.405404	2.08695	4.22467	3.68222	26.8599	48.3315	1.33364
CMQ	0.0246125	0.12071	0.0300533	0.034713	0.00951216	1	0.0232378	0.0186308	0.00612674	0.066316	0.0443649	0.0610757	0.0277737	0.114831	0.0185167	0.0554825	0.0215804	0.00150637	0.0102715	0.0273856	0.0273562	0.0444298	0.305163	0.00385627	0.0198514	0.0401857	0.0350258	0.255495	0.459737	0.0126858
CLP	1.05916	5.19453	1.29329	1.49381	0.409339	43.0333	1	0.801746	0.263654	2.8538	1.90917	2.62829	1.19519	4.94156	0.796835	2.3876	0.928674	0.0648242	0.442015	1.17849	1.17722	1.91196	13.1322	0.165948	0.854271	1.72932	1.50728	10.9948	19.784	0.545912
CPT	1.32106	6.47902	1.61309	1.8632	0.51056	53.6745	1.24728	1	0.328849	3.55948	2.38126	3.2782	1.49074	6.1635	0.993875	2.97799	1.15831	0.0808538	0.551315	1.46991	1.46833	2.38474	16.3794	0.206983	1.06551	2.15695	1.87999	13.7136	24.6761	0.680904
DIF	4.01723	19.7021	4.90526	5.66582	1.55256	163.219	3.79285	3.04091	1	10.824	7.24119	9.96871	4.53319	18.7426	3.02228	9.0558	3.52233	0.245869	1.6765	4.46985	4.46504	7.25178	49.8083	0.629416	3.24013	6.55907	5.71688	41.7017	75.0378	2.07057
DIM	0.37114	1.82022	0.453183	0.523448	0.143437	15.0793	0.35041	0.28094	0.092387	1	0.668992	0.920979	0.418808	1.73157	0.279219	0.836638	0.325417	0.0227151	0.154887	0.412956	0.412512	0.66997	4.60164	0.0581499	0.299346	0.605972	0.528166	3.85269	6.93252	0.191293
EPC	0.554775	2.72083	0.677411	0.782442	0.214407	22.5403	0.523788	0.419945	0.138099	1.49479	1	1.37667	0.626027	2.58833	0.417373	1.25059	0.486429	0.0339541	0.231522	0.617281	0.616617	1.00146	6.87847	0.0869216	0.447457	0.905799	0.789494	5.75895	10.3626	0.285943
ETP	0.402984	1.97639	0.492066	0.56836	0.155744	16.3731	0.380476	0.305045	0.100314	1.0858	0.726393	1	0.454742	1.88015	0.303177	0.908423	0.353338	0.024664	0.168176	0.448388	0.447906	0.727454	4.99647	0.0631392	0.32503	0.657966	0.573483	4.18326	7.52733	0.207707
FDO	0.886183	4.34619	1.08208	1.24985	0.342489	36.0053	0.836686	0.67081	0.220595	2.38773	1.59737	2.19905	1	4.13454	0.666701	1.99767	0.777009	0.0542375	0.369828	0.986029	0.984968	1.59971	10.9875	0.138846	0.714757	1.4469	1.26112	9.19919	16.553	0.456757
FHM	0.214337	1.05119	0.261717	0.302296	0.082836	8.70844	0.202365	0.162245	0.0533543	0.577509	0.386349	0.531874	0.241865	1	0.161252	0.483166	0.187931	0.0131182	0.0894484	0.238486	0.238229	0.386914	2.65749	0.0335821	0.172875	0.349955	0.30502	2.22496	4.00359	0.110474
FIP	1.32921	6.51895	1.62303	1.87468	0.513706	54.0052	1.25496	1.00616	0.330876	3.58141	2.39594	3.29841	1.49992	6.20149	1	2.99635	1.16545	0.081352	0.554713	1.47897	1.47738	2.39944	16.4804	0.208259	1.07208	2.17024	1.89158	13.7981	24.8282	0.685101
FLP	0.443609	2.17563	0.541671	0.625656	0.171444	18.0237	0.418831	0.335796	0.110426	1.19526	0.79962	1.10081	0.500584	2.06968	0.33374	1	0.388958	0.0271504	0.18513	0.49359	0.493059	0.800788	5.50016	0.0695042	0.357796	0.724294	0.631295	4.60497	8.28616	0.228645
FLZ	1.14051	5.59349	1.39262	1.60854	0.440778	46.3384	1.0768	0.863323	0.283903	3.07298	2.0558	2.83015	1.28699	5.32109	0.858035	2.57097	1	0.0698029	0.475963	1.26901	1.26764	2.0588	14.1408	0.178693	0.919882	1.86214	1.62304	11.8392	21.3035	0.58784
FPX	16.3389	80.1326	19.9507	23.0441	6.31461	663.846	15.4263	12.368	4.06721	44.0236	29.4515	40.5448	18.4374	76.2302	12.2923	36.8319	14.326	1	6.81867	18.1798	18.1603	29.4945	202.581	2.55997	13.1783	26.6771	23.2518	169.609	305.195	8.42143
IMZ	2.39621	11.7519	2.9259	3.37955	0.926076	97.3571	2.26237	1.81384	0.596482	6.45634	4.31924	5.94615	2.70396	11.1796	1.80273	5.40162	2.101	0.146656	1	2.66618	2.66332	4.32555	29.7098	0.375435	1.93268	3.91236	3.41001	24.8743	44.7587	1.23505
IPR	0.89874	4.40777	1.09741	1.26756	0.347341	36.5155	0.848541	0.680315	0.223721	2.42156	1.62001	2.23021	1.01417	4.19312	0.676148	2.02597	0.788019	0.055006	0.375068	1	0.998924	1.62238	11.1432	0.140814	0.724884	1.4674	1.27899	9.32954	16.7875	0.463229
MAN	0.899708	4.41252	1.09859	1.26893	0.347716	36.5548	0.849455	0.681047	0.223962	2.42417	1.62175	2.23261	1.01526	4.19764	0.676876	2.02816	0.788867	0.0550652	0.375472	1.00108	1	1.62412	11.1552	0.140965	0.725665	1.46898	1.28036	9.33959	16.8056	0.463728
MCB	0.553965	2.71686	0.676422	0.7813	0.214094	22.5074	0.523024	0.419332	0.137897	1.4926	0.998541	1.37466	0.625114	2.58456	0.416764	1.24877	0.485719	0.0339046	0.231184	0.61638	0.615717	1	6.86843	0.0867947	0.446804	0.904477	0.788342	5.75054	10.3475	0.285525
MTX	0.0806538	0.395558	0.0984827	0.113752	0.0311708	3.27694	0.076149	0.0610521	0.020077	0.217314	0.145381	0.200141	0.0910126	0.376295	0.0606782	0.181813	0.0707176	0.00493629	0.033659	0.089741	0.0896445	0.145594	1	0.0126368	0.0650519	0.131686	0.114778	0.837242	1.50653	0.0415707
PCL	6.38247	31.3021	7.79335	9.0017	2.46667	259.318	6.02599	4.83131	1.58877	17.1969	11.5046	15.838	7.20221	29.7778	4.80172	14.3876	5.59618	0.39063	2.66358	7.10158	7.09394	11.5214	79.1342	1	5.14783	10.4209	9.08283	66.2545	119.218	3.28966
PCZ	1.23984	6.08065	1.51391	1.74864	0.479168	50.3743	1.17059	0.938515	0.30863	3.34062	2.23485	3.07664	1.39908	5.78454	0.932766	2.79489	1.0871	0.0758824	0.517417	1.37953	1.37805	2.23812	15.3723	0.194257	1	2.02432	1.7644	12.8704	23.1589	0.639039
PPC	0.61247	3.00379	0.74786	0.863814	0.236705	24.8845	0.578261	0.463619	0.152461	1.65024	1.104	1.51984	0.691133	2.85751	0.460779	1.38065	0.537016	0.0374853	0.2556	0.681477	0.680744	1.10561	7.59382	0.0959613	0.493992	1	0.8716	6.35786	11.4403	0.31568
TBC	0.702697	3.4463	0.858031	0.991068	0.271575	28.5503	0.663448	0.531917	0.174921	1.89335	1.26663	1.74373	0.792947	3.27847	0.528659	1.58405	0.616127	0.0430075	0.293254	0.781869	0.781028	1.26849	8.7125	0.110098	0.566765	1.14732	1	7.29448	13.1256	0.362185
THI	0.0963327	0.472453	0.117628	0.135865	0.0372303	3.91397	0.0909521	0.0729205	0.0239799	0.259559	0.173643	0.239048	0.108705	0.449446	0.0724739	0.217157	0.0844649	0.0058959	0.0402022	0.107186	0.107071	0.173897	1.1944	0.0150933	0.0776978	0.157286	0.13709	1	1.7994	0.0496519
TMX	0.0535361	0.262562	0.0653706	0.0755062	0.0206904	2.17516	0.0505459	0.040525	0.0133266	0.144248	0.0965007	0.132849	0.0604121	0.249776	0.0402768	0.120683	0.0469407	0.0032766	0.022342	0.059568	0.0595039	0.0966417	0.663777	0.00838799	0.0431799	0.0874102	0.0761867	0.555742	1	0.0275936
TRM	1.94016	9.51531	2.36904	2.73636	0.749826	78.8282	1.8318	1.46863	0.48296	5.22757	3.49721	4.81448	2.18935	9.05193	1.45964	4.37359	1.70114	0.118745	0.809681	2.15876	2.15644	3.50232	24.0554	0.303983	1.56485	3.16777	2.76102	20.1402	36.2402	1
